# Supplementary material for: Direct observation of independently moving replisomes in Escherichia coli
Source: Nat Commun. 2020 Jun 19;11:3109. doi: 10.1038/s41467-020-16946-7 (PMC7305307; doi:10.1038/s41467-020-16946-7)
Supplement: Supplementary file 9 — Source Data [file 41467_2020_16946_MOESM9_ESM.xlsx]

## Sheet: Figure 2e
Figure 2 e (histogram)			Figure 2 e (Correlation graphs)
					profile 1	profile 2	profile 3	profile 4	profile 5	profile 6	profile 7	profile 8	profile 9	profile 10	profile 11	profile 12	profile 13	profile 14	profile 15	profile 16	profile 17	profile 18	profile 19	profile 20	profile 21	profile 22	profile 23	profile 24	profile 25	profile 26	profile 27	profile 28	profile 29	profile 30
	x	y		x	y	y	y	y	y	y	y	y	y	y	y	y	y	y	y	y	y	y	y	y	y	y	y	y	y	y	y	y	y	y
				0.065	1	1	1	1	1	1	1	1	1	1	1	1	1	1	1	1	1	1	1	1	1	1	1	1	1	1	1	1	1	1
	0	0		0.13	0.899234	0.913033	0.933164	0.86204	0.765492	0.822603	0.878194	0.858621	0.836774	0.864527	0.871134	0.850425	0.79024	0.906795	0.861901	0.882778	0.887738	0.871159	0.858375	0.876575	0.847911	0.830322	0.933582	0.905682	0.885137	0.910639	0.910974	0.867507	0.814473	0.868863
	0.133333	0		0.195	0.637346	0.691586	0.757254	0.519738	0.220964	0.384337	0.562235	0.501881	0.421321	0.532258	0.546644	0.494191	0.292783	0.664877	0.517328	0.571717	0.602676	0.540503	0.492626	0.574129	0.461712	0.413596	0.760504	0.670065	0.587048	0.683348	0.676649	0.541154	0.372142	0.541125
	0.266667	0		0.26	0.302228	0.404374	0.530678	0.132174	-0.297533	-0.133608	0.161569	0.06698	-0.0777861	0.163634	0.156304	0.109197	-0.226917	0.352757	0.114239	0.158147	0.256815	0.13039	0.0404073	0.23688	-0.00333739	-0.0446802	0.543091	0.379951	0.210997	0.407445	0.365629	0.171114	-0.0781122	0.156311
	0.4	1		0.325	-0.0233629	0.118621	0.315286	-0.157554	-0.511109	-0.534472	-0.198178	-0.301388	-0.485787	-0.106316	-0.170132	-0.152699	-0.536451	0.0551132	-0.20514	-0.246345	-0.0419202	-0.236588	-0.355876	-0.00611812	-0.386282	-0.357211	0.348203	0.118662	-0.141621	0.165211	0.0572219	-0.101048	-0.319244	-0.151604
	0.533333	5		0.39	-0.291602	-0.127727	0.154103	-0.290024	-0.359842	-0.702542	-0.413325	-0.494443	-0.694612	-0.233229	-0.348773	-0.250784	-0.546503	-0.162233	-0.363731	-0.54606	-0.23499	-0.479318	-0.607407	-0.0958602	-0.584268	-0.446096	0.220245	-0.0589545	-0.410492	-0.0038534	-0.185976	-0.206876	-0.283454	-0.312022
	0.666667	9		0.455	-0.482592	-0.326118	0.0651561	-0.286476	-0.0246096	-0.628506	-0.437193	-0.499333	-0.681821	-0.250413	-0.360067	-0.218432	-0.329213	-0.275712	-0.371989	-0.686122	-0.318584	-0.568052	-0.692605	-0.0673573	-0.579096	-0.348592	0.167807	-0.143879	-0.574566	-0.104955	-0.332959	-0.158451	-0.0710034	-0.330543
	0.8	9		0.52	-0.586404	-0.480324	0.0456454	-0.201829	0.212834	-0.385643	-0.286622	-0.366016	-0.487856	-0.212563	-0.237192	-0.12417	-0.0273648	-0.298991	-0.298988	-0.648877	-0.321961	-0.51371	-0.630707	-0.0135776	-0.420753	-0.170003	0.164652	-0.15418	-0.632397	-0.162697	-0.375715	-0.0144263	0.146672	-0.25804
	0.933333	3		0.585	-0.59566	-0.599073	0.078501	-0.0838493	0.184215	-0.0738171	-0.0320463	-0.167967	-0.189081	-0.150978	-0.0522881	-0.0229606	0.227136	-0.267009	-0.223723	-0.456954	-0.277595	-0.352105	-0.449194	-0.013123	-0.190914	-0.0240753	0.163172	-0.127429	-0.588885	-0.192899	-0.328307	0.151548	0.244879	-0.152086
	1.06667	0		0.65	-0.51344	-0.677332	0.138076	0.0404547	-0.0725527	0.213737	0.222056	0.00930858	0.120185	-0.0682239	0.112542	0.0438768	0.338312	-0.220089	-0.191993	-0.163944	-0.210212	-0.134788	-0.175038	-0.0963483	0.0307094	0.0176407	0.117982	-0.0952621	-0.455739	-0.190465	-0.220255	0.278637	0.188894	-0.05563
	1.2	1		0.715	-0.367535	-0.698667	0.195807	0.155444	-0.36886	0.408135	0.371076	0.12386	0.349288	0.0352872	0.197569	0.0503227	0.268955	-0.185549	-0.20696	0.156418	-0.137117	0.0706034	0.148778	-0.241945	0.185397	-0.0472722	0.0094228	-0.0704067	-0.259536	-0.140625	-0.0925426	0.328426	0.0200681	0.00889107
	1.33333	0		0.78	-0.206691	-0.646094	0.22743	0.243215		0.467238	0.352964	0.176503	0.43893	0.138083	0.179411	-0.0119366	0.0496423	-0.176406	-0.235965	0.420657	-0.072669	0.201896	0.450039	-0.389716	0.239508	-0.155661	-0.145932	-0.0574582	-0.0462959	-0.0420503	0.0109314	0.28997	-0.177848	0.0543462
	1.46667	0		0.845	-0.0803068	-0.516023	0.219587	0.279435		0.380707	0.175486	0.179501	0.38134	0.199279	0.0756979	-0.120367	-0.218283	-0.196774	-0.231675	0.55906	-0.030352	0.228524	0.640994	-0.483635	0.194464	-0.215399	-0.304475	-0.0548012	0.130928	0.0812914	0.0603705	0.186058	-0.327054	0.0426278
	1.6	0		0.91	-0.0130781	-0.324056	0.173446	0.243138		0.175974	-0.0985743	0.163956	0.21702	0.181901	-0.0688746	-0.221322	-0.399102	-0.240142	-0.161027	0.534958	-0.0209179	0.163277	0.654328	-0.500943	0.0870402	-0.164682	-0.419749	-0.0632514	0.236939	0.185341	0.0489318	0.0491367	-0.383618	0.00128751
	1.73333	0		0.975	0.00342779	-0.108615	0.101863	0.137344		-0.0889112	-0.37437	0.143121	0.0103143	0.0792535	-0.209485	-0.259221	-0.405869	-0.293126	-0.0264171	0.353331	-0.0452491	0.0489398	0.479469	-0.447769	-0.0284408	-0.0198658	-0.465872	-0.0893716	0.265092	0.227881	-0.00840707	-0.0893585	-0.340252	-0.0518058
	1.86667	0		1.04	0.00124563	0.0928231	0.0199665	-0.00268861		-0.330458	-0.557023	0.103478	-0.177805	-0.0741882	-0.323972	-0.207448	-0.248277	-0.333121	0.133499	0.0649359	-0.0863301	-0.066529	0.175318	-0.349019	-0.106053	0.133062	-0.447361	-0.136601	0.228714	0.191811	-0.0865763	-0.213806	-0.2309	-0.101189
	2	0		1.105	0.0122138	0.247753	-0.0649567	-0.124466		-0.474776	-0.589911	0.0408122	-0.305371	-0.214759	-0.409908	-0.086085	-0.0135173	-0.332993	0.255707	-0.25423	-0.117999	-0.149106	-0.159121	-0.231122	-0.123739		-0.392878	-0.198262	0.148893	0.0914406	-0.165541	-0.319077	-0.110374	-0.149681
				1.17	0.0507989	0.343624	-0.155787	-0.190582			-0.466216	-0.0513327		-0.284072	-0.458611	0.0611431	0.187805	-0.274338	0.285097	-0.523436	-0.114638	-0.182292	-0.434604	-0.106078	-0.0897393		-0.340073	-0.255917	0.0498816	-0.0399194	-0.234222	-0.395714	-0.0213839	-0.145624
				1.235	0.11044	0.38872	-0.258333	-0.200795			-0.228524	-0.167325		-0.266538		0.186972	0.296625	-0.158063	0.203279	-0.676033	-0.0597336	-0.160383	-0.605037	0.0168146	-0.0358317		-0.317915	-0.287348	-0.0402449	-0.170595	-0.288122	-0.428635	0.0192103	-0.130308
				1.3	0.173264	0.400771	-0.371698	-0.182461			0.0415841	-0.275065		-0.202438		0.254916		-0.0108494	0.0382572		0.0454591	-0.0887045		0.122555	0.00171284		-0.332655	-0.28498	-0.0938543	-0.283353	-0.3239	-0.404227	0.022417	-0.083488
				1.365	0.222353	0.402723	-0.483442	-0.163833			0.251604	-0.353148		-0.156169		0.232835		0.126019	-0.13919		0.175884	0.010875		0.200627			-0.367289	-0.260229		-0.374123	-0.335161	-0.332868	0.0144897	-0.0698971
				1.43	0.248119									-0.162307		0.0973023		0.211518	-0.252506		0.294048	0.0986179		0.247791			-0.394461	-0.236029		-0.444731	-0.317085	-0.247126		-0.105675
				1.495										-0.200836		-0.14682		0.226625			0.360698			0.267239						-0.496405	-0.269211	-0.178476		-0.1212
				1.56												-0.430843		0.188034			0.346699									-0.528225	-0.195862	-0.142794		-0.191887
				1.625												-0.628094		0.13677			0.239464										-0.106288	-0.130666		-0.172672
				1.69																	0.0459583										-0.00596989			-0.147521
				1.755																	-0.204517										0.102962			-0.155837
				1.82																	-0.457337										0.215106			-0.13006
				1.885																	-0.64565										0.318581			-0.163535
				1.9542																											0.393988			0.393988

## Sheet: Figure 2h
1 pixel = 65nm
Growth condition		30C				40C
		Cell size [pix]	Chromosome size [pix]			Cell size [pix]	Chromosome size [pix]
		81.4125	43.382			111.328	51.5461
		52.8015	27.7308			164.794	77.201
		81.2219	48.1664			105.948	44.4185
		62.2656	30.8058			115	55.8032
		82.7647	46.0652			116.559	42.9535
		51.4782	27.2947			105.262	42.4264
		82.2982	49.366			119.62	47.8853
		65	32.2025			108.632	42.72
		84.0773	50.0899			174.132	108.079
		52	25.9422			115.741	43.6578
		85.0941	53.2353			126.57	57.8014
		64.6607	35			120.603	48.6004
		88.5664	52.3546			109.768	39.0512
		56.648	25.632			103.947	45.8912
		85.3756	56.0803			128.082	51.8652
		66.888	35.2278			115.802	53.4883
		90.3383	55.0091			110.454	38.4708
		57.9396	27.313			110.136	47.5395
		88.3629	57.4282			141.736	58.5235
		68.2642	33.0151			112.058	49.8197
		93.0376	57.7062			101.415	47.5184
		68.1175	32.45			166.087	59.2368
		93.5361	57.0789			93.3809	53
		69.9714	34.4093			109.041	51.0392
		94.3716	60.8276			105.394	42.0595
		62.0322	30.3645			115.135	62.9682
		95.2575	62.1289			215.26	121.264
		69.6419	33.6006			55.4707	9.48683
		97.0464	63.5295			153.395	57.0351
		63.6946	32.8938			209.468	94.578
		96.421	63.1269			120.441	38.5876
		72.2011	37.8021			97.4987	48.4665
		52.8394	26			97.6524	39.0512
		70.7107	31.305			58.6941	31.1448
		51.1077	24.1868			126.115	63.5138
		50.2195	27.5136			131.883	47.5079
		83.3847	46.0977			47.927	28.6356
		71.5891	33.541			66.4831	39.2046
		51.9711	27.4591			120.42	51.225
		65.7343	32.9848			155.396	79.6053
		54.2033	26			154.383	69.3542
		72.9452	38.0789			109.343	46.2277
		52.3546	25.9422			93.6483	43.8292
		51.788	26.9258			102.694	44.9222
		56.8243	28.6356			227.07	89.9444
		53.7122	28.6356			93.3006	39.8121
		55.0727	26.9258			127.264	48.7647
		51.6236	25.9615			87.2812	38.1182
		55.4707	28.2312			122.004	52.2015
		56.3649	22.3607			98.8838	37.5766
		58.6003	24.6982			124.278	50.3289
		50.9902	25.2982			116.914	48.3839
		58.1808	26.9258			113.018	46.0435
		60.7454	30.8707			112.681	48.3735
		62.426	26.6271			55.6597	10.2956
		52.3927	25.7099			105.233	48.5077
		59.9416	26.5707			122.262	54.0833
		59.0339	11.6619			91.3017	69.6419
		61.8547	26.4008			108.116	45.3982
		52.6308	24.5153			115.741	37.6563
		60.9016	27.5136			184.505	48.9183
		58.8218	25.7099			96.5401	37.108
		65.215	27.6586			104.389	44.1022
		53.1507	25			247.891	109.041
		81.6149	40.4475			302.888	93.5201
		45.607	21.095			98.326	38.1182
		54.9181	26.4008			131.765	54.3783
		65.2534	31.0483			129.074	57.3149
		68.6804	34.176			85.0412	41.0366
		70.8308	33.541			54.1202	17.4642
		56.3028	26.2488			114.237	50.0899
		90.6973	66.0303			89.2749	44.6878
		85.5862	45.2769			164.939	73.5935
		44.7214	23.1948			126.21	58.1808
		56.8595	26.4008			93.9415	43.4166
		68.1542	37.108			108.849	43.1741
		87.6926	42.0476			87.9318	41.4849
		74.686	39.8121			110.027	42.5793
		58.8218	30			113.653	41.1825
		69.4262	39.6232			120.167	50.6952
		89.8053	44.0454			76.3217	41.7612
		78.2943	43.8292			126.321	52.0384
		61.4003	29.8329			135.059	40.1622
		70.8802	41			88.0738	46.8722
		92.7793	44.2832			101.02	42.5441
		57.0088	20.1246			120.15	60.531
		56.4624	25.632			140.982	48.7545
		89.5377	43.4166			114.07	47.0956
		96.6282	46.1736			107.912	38.2753
		81.0062	53.3104			126.846	86.3481
		57.0088	30.0832			107.299	41.7612
		83.2406	42.72			199.97	111.086
		97.7394	50.1597			98.5951	41.2311
		85.8662	53.7122			120.071	58.6941
		59.4643	25.0799			195.778	51.4296
		79.0759	42.9535			147.597	61.4003
		47.676	25.0799			133.507	51.4782
		70.6116	29.2746			118.127	46.5296
		55.8032	28.3196			105.171	43
		89.5879	63.2851			97.719	44.0114
		67.0298	30.4138			138.514	53.4603
		93.0054	62.8013			108.227	38.6005
		58.0086	28.6007			131.21	45
		65	29.5466			157.305	60.7454
		50.8035	22.8473			81.3449	37.4833
		71.5891	36.6742			82.4621	38.8973
		58.8218	28.3019			130.602	45.2217
		94.0319	63.5138			113.534	45.0999
		72.5328	37.3363			184.589	82.9759
		45.8912	25.318			89.4036	36.4005
		60.2163	27.4591			104.809	42.2019
		95.9635	65.192			108.296	53.1507
		74.0405	37.6431			144.838	85.0706
		47.8539	23.5372			144.059	44.7772
		51.9711	27.6586			118.596	59.0931
		98.7927	67.7422			80	20.5913
		78.1025	41.1096			105.304	38.6005
		80.9506	50.0899			114.948	55.5428
		66.4003	30.8058			108.908	53.7122
		101.242	72.7186			93.7763	37.6962
		79.1202	39.5601			106.892	50.6952
		77.1298	38.833			86.7006	23.0217
		68.884	25.807			110.277	49.2443
		104.848	76.2758			125.718	60.5392
		80.0812	39.2173			123.309	44.4185
		79.8123	39.3192			119.604	48.3735
		70.3847	45.8803			119.403	56.0357
		106.532	78.2304			95.0158	51.0882
		66.1211	30.8058			84.2912	45.3982
		92.4175	59.0339			93.3435	46.0977
		51.788	25.0799			208.087	97.8008
		64.4127	33.121			88.5268	32.6497
		69.2315	33.9559			93.4077	41.7852
		48.6004	26.0768			188.452	78.6448
		52.3927	24.3311			107.703	45.2217
		64.9384	31.1448			94.3663	36.6742
		69.1158	37.054			98.1529	29.2746
		94.6256	67.2681			142.899	63.7024
		53.1507	25.4951			99.985	39.2046
		67.1193	33.6155			92.5419	36.4966
		57.5674	30.6757			93.2952	37.0135
		74.5252	38.6394			164.879	69.3542
		52.7731	27.074			125.228	59.7746
		69.3542	35.4683			88.2326	39.5601
		58.5235	28.7924			107.201	31.6228
		75.505	40.7922			111.306	45.2769
		54.4243	25.632			117.047	43.0813
		72.4707	36.2491			76.896	40.2492
		60.7289	30.6757			89.2749	50.636
		77.1298	44.7214			110.218	47.4342
		106.78	64.0312			145.041	52.4023
		74.793	39			111.463	53.1507
		61.131	30.6757			88.2383	44.9444
		103.005	68.6003			124.788	55.1543
		109.604	65			157.943	50.1597
		74.793	42.0476			144.402	58.2495
		61.6847	32.573			186.078	86.8332
		104.202	69.6563			96.7729	50.2195
		90.4268	59.203			170.47	52.3927
		77.4145	45.6946			75.9276	12.083
		66.4906	33.5261			97.4936	37.4833
		47.8017	24.0832			147.628	49.5177
		49.7695	25.9422			106.301	52.0865
		63.7887	33.3766			84.4038	45.607
		89.56	48.3735			77.8974	37.1618
		113.217	76.5376			110.209	48.1664
		50.3289	25.632			118.983	57.2451
		68.2495	39.2046			85.8662	19.9249
		71.0211	40.025			76.6942	41.2311
		115.434	74.6726			140.357	58.6003
		52.2015	26			52.4976	8.24621
		65.9242	32.3883			102.201	48.3011
		73.0274	35.3553			121.758	46.0977
		97.2008	69.814			112.414	47.5079
		52.5547	25.7099			102.786	39.2173
		67.897	38.4708			242.662	112.294
		75.06	35.171			119.269	48.3839
		98.6002	70.8025			120.54	51.0784
		63.6003	31.241			69.0652	18.3576
		69.8713	39.1152			129.757	56.6127
		77.3175	41.7732			124.423	47.4342
		101.4	68.2495			121.499	59.4138
		64.0312	31.4006			187.864	134.093
		72.5603	38.1182			65.6049	20.2485
		80.3057	46.6905			161.608	60.407
		55	27.2029			115.412	49.3356
		62.5859	32.1403			99.4636	44.4072
		74.6726	41.3038			96	53.9351
		83.1505	52.9528			80.4984	45.2769
		81.3941	43.1856			81.2712	36.2353
		64.3817	47.8017			111.198	42.45
		77.6466	42.4264			116.966	62.8172
		89.3588	48.2597			103.942	41.1947
		112.579	73.3757			145.344	61.6604
		59.6406	28.3019			96.2549	48.7647
		69.6563	37.8021			92.5743	16.1245
		60.7454	33.2866			110.073	45.4863
		70.1783	29.8329			80.7217	42.5206
		62.0081	29.1548			83.4865	50.04
		137.437	101.533			108.046	36.2215
		93.4345	59.2115			150.053	63.0714
		70.8378	31.8904			107.49	50
		62.6817	28.8444			101.045	42.4264
		69.814	40.6079			108.453	46.8615
		73.5459	46.0977			97.4064	40.8044
		49.4975	27.6586			105.043	43.0465
		62.2013	33.0151			122.004	49.6488
		71.0634	42.638			132.74	56.8595
		74.8131	44.3847			146.932	50.6952
		49.6488	30.3645			129.027	44.5982
		94.8314	60.7289			127.016	48.6004
		70	44.0454			91.9239	42.19
		77.2787	47.3814			77.3886	32.6497
		54.6717	24.2074			106.231	41.7852
		75.1798	39.8121			106.019	46.0435
		73.2462	42.638			93.145	42.3792
		78.4474	45.1221			83.2346	34.2053
		76.4853	41.2311			228.709	149.566
		74.7061	42.5441			139.09	47.5395
		72.8011	43.4166			169.098	67.897
		81.2158	47.0744			202.386	93.6216
		78.5875	54.7083			81.5414	45.8803
		93.2148	59.4138			118.6	49.6488
		73.6003	42.8019			133.881	69.1231
		60.7454	33.6155			122	43.1741
		68.1175	30.6105			76.243	39.9249
		87.8009	53.1601			141.174	66.2722
		136.821	101.045			115.248	45.31
		53.0848	27.1662			137.277	49.8197
		68.942	35.7351			75.2861	38.2099
		89.56	53.7587			126.036	38.1182
		68.7095	31.7805			148.788	71.5891
		62.434	37.2156			127.201	41.6173
		73.3894	40.5216			108.467	54.8179
		92.0489	55.6597			68.1542	32.9848
		138.224	104.995			125.865	50.6952
		96.3328	64.3817			128.082	48.5077
		50.8035	23.8537			101.272	41.7732
		93.9628	58.8218			102.611	41.4849
		138.224	107.935			207.694	135.823
		96.6282	66.2722			85.6154	44.0114
		53.6004	25.807			84.6286	35
		106.78	69.6348			142.088	49.6488
		139.463	105.262			83.1685	38.3275
		100.499	69.1809			192.034	89.822
		77.8332	38.9487			188.175	49.6488
		79.6053	48.7545			105.702	50.5964
		138.6	105.759			85.5862	42.4264
		102.313	68.1836			130.981	33.2415
		78.5875	52.4976			87.8635	45
		88.8876	62.3618			153.118	47.5079
		207.608	182.409			126.21	31.305
		103.586	73.171			96.7729	15.5242
		70.7743	35.8469			145.245	86.4002
		95.2575	61.0574			150.695	91.7061
		208.403	180.801			139.09	55.6058
		53.3385	27.2947			98.27	37.3631
		69.857	37			87.0517	50.04
		97.9439	61.0328			159.85	91.2414
		68.0294	32.8938			138.946	44.2041
		50.8035	24.3516			103.407	45.2217
		91.7061	53.1413			84.2912	43.4166
		99.8599	62.2013			90.1388	47.1699
		71.1758	37.054			116.662	43.2782
		55.0818	27.2947			185.068	77.9359
		92.1792	53.8516			115.694	47.1275
		101.514	69.814			112.539	51.0882
		70.3847	37.6962			80.2808	40.4969
		64.6607	32.7567			108.812	49.7393
		116.812	79.3788			109.444	53.1507
		103.175	70.4557			108.167	31.9061
		71.6938	37.6962			192.005	99.1615
		65.5134	36.8917			206.155	146.986
		116.108	78.4347			116.902	50.636
		62.0967	29.4279			64.7611	14.1421
		72.9178	42.4853			88.6172	39.2046
		69.0652	38.5876			118.512	45.2217
		87.6641	49.0408			144.17	70.4344
		85.5862	57.8705			121.918	46.6905
		73.0068	44.3847			96.2081	43.0116
		71.0211	42.19			107.201	57.9741
		98.387	59.2368			132.914	53.3104
		79.177	51.6236			123.065	47.634
		81.4985	48.0937			108.227	46.6476
		71.8679	44.7772			188.915	100.439
		92.0217	62.2415			98.7927	43.0116
		58.1378	26.9072			110.291	49.0918
		84.2912	50.1597			103.175	48.2597
		49.4773	23.7697			111.826	45.2769
		91.7061	53.7587			127.44	50.2096
		57.2713	29.1204			125.495	44.0454
		72.1734	30.1496			120.814	43.4166
		50.9215	38.2753			131.126	48.2701
		60.9262	30.4631			110.454	43.1856
		58.4637	25.318			159	97.4166
		78.032	41.3401			110.309	47.927
		52.3927	24.0416			107.703	46.2385
		63.5059	30.0832			100.722	51.9711
		58.6941	28.8617			105.005	40.8044
		73.3348	39.1152			82.8553	37.2156
		57.2189	27.2947			139.607	48.2597
		71.5052	33.4215			143.892	59.0339
		61.3922	31.0161			62.7694	51.4782
		72.2496	43.2897			85.235	36.2491
		58.0775	25.4951			93.2309	43.6578
		74.3303	36.1248			114.983	48.0521
		73.4302	35.3412			89.493	43.4626
		77.1038	44.1022			118.701	55.0364
		59.2115	25.318			71.0211	38.0789
		51.4004	27.2029			138.423	53.535
		70.6045	34.6699			127.769	51.4782
		79.3095	46.0977			125.642	50.6063
		60.407	27.4591			153.912	52.6972
		68.4471	30.6757			95.4411	35.2278
		87.4643	50.2494
		87.4643	57.3062
		62.2896	27.2947
		73.4098	34.7851
		63.1269	31.6228
		89.6939	58.3095
		52.4309	24.4131
		61.327	26.9258
		69.7711	29.9666
		75.8024	39.9625
		60.0083	26.8328
		61.7414	30.5941
		69.3542	31.7805
		60.3075	30.4795
		50.9608	33.8378
		63.561	31.0483
		71.1196	33.6155
		78.032	47.0106
		53.6004	26.9258
		79.555	43.6807
		72.2011	34.4384
		81.9878	49.6488
		54.9181	26.4008
		83.1986	47.5395
		85.6154	54.7083
		83.2166	51
		56.3205	26.9258
		95.3415	57.5847
		75.2396	29.1204
		85.235	53.7122
		57.4891	28.7924
		72.4983	35.7351
		73.2462	35
		68.7677	37.0135
		57.8705	27.8568
		95.9635	63.2456
		62.2013	35
		69.527	39.4081
		50.9608	38.6005
		59.6154	29.2746
		77.8781	49.6488
		60.4401	29.2062
		59.7746	23.2594
		76.4199	46.7547
		80.3617	48.3839
		70.4557	40.6079
		63.0714	27.4591
		78.5684	48.9183
		82.7103	48.0521
		61.8466	30.4795
		54.6443	25.6125
		93.5201	56.648
		84.8999	49.3356
		62.3699	32.6497
		56.2228	25.807
		95.7131	56.3205
		90.6091	59.0762
		63.8905	32.6497
		57.8014	25.6125
		68.1542	32.573
		66.6108	32.6497
		67.2681	35.805
		58.2495	28.0179
		88.459	59.4138
		63.8201	35.3836
		49.4975	25.7099
		59.203	27.8029
		56.2228	25.318
		71.4493	33.7343
		51.4782	25.7099
		60.4152	29.1548
		76.4199	43.2782
		83.0241	47.0106
		70.3491	37.2156
		81.2158	59.439
		83.2166	52.6972
		86.1452	50.1597
		67.1193	30.2324
		60.4401	27.2029
		84.3149	53.2541
		86.977	49.163
		72.5603	42.4264
		51.1957	34.5398
		63.3246	30.6757
		88.2836	55.2268
		73.8241	43.4166
		53.1507	32.8938
		66.1287	31.3209
		75.6439	43.8634
		75.9539	45.3982
		53.4509	32.311
		68.8767	32.9848
		69.527	50.6063
		49.6488	26.9258
		53.8516	31.3847
		77.1751	61.8547
		81.8841	53.1507
		54.5711	30.4631
		90.6863	58.4123
		56.8595	24.6982
		83.4865	56.5685
		57.8705	23.7697
		80.9938	50.2195
		67.1193	37.3363
		66.0379	29.4109
		66.7308	54.1479
		77.9872	46.0977
		70.2353	40.3113
		73.6003	36.6197
		57.4282	23.0217
		80.6598	48.9183
		71.1758	40.8534
		68.8186	30.2324
		65.3682	32.6497
		64.0781	30.4138
		73.7902	42.3792
		70.1783	30
		66.2118	35.3412
		67.5426	32.5576
		84.5931	54.7449
		72.4017	31.6228
		68	35.3553
		84.1724	56.5862
		88.4081	52.6308
		78.9177	48.6621
		70.3278	38.4708
		54.1479	23.0868
		89.6437	56.4004
		76.3217	32.45
		71.3442	39.6611
		58.2495	37.4833
		55.0727	34
		78.492	32.2025
		82.201	58.8558
		76.5768	45.3431
		78.6384	43.4166
		44.6542	22.2036
		76.4003	34.4093
		66.6108	41.9762
		79.7621	44.911
		91.351	61.8142
		59.0339	29.6142
		50.01	27.8568
		82.7345	47.8539
		75.6042	38.833
		61.9839	25.9615
		81.3941	53.0754
		81.7435	50.8035
		77.0065	39.1152
		62.9682	27.5136
		82.8794	54.5619
		73	35
		45.8039	23.8537
		65.7875	30.6757
		92.0869	61.2944
		81.6088	44.9222
		75.1665	31.6228
		67.6757	31.9531
		90.6091	57.0088
		82.0061	46.8402
		47.4342	24.1661
		69.8928	31.9531
		68.1836	27.6586
		78.5493	52
		49.3964	29.6816
		66.7308	52.345
		65.2763	41.4367
		67.0075	30.8058
		72.0069	34.1321
		58.8727	28.2312
		49.0408	26.9258
		67.624	30.8058
		60.1664	28.2312
		73.0068	35.609
		60.531	32.1403
		68.2495	32.2025
		92.6553	61.8142
		83.3607	58.2495
		88.7525	54.6443
		68.884	33.0151
		93.4345	61.6604
		83.3607	57.2713
		90.6973	58.5235
		74.3303	37.3631
		79.404	41.8808
		82.7647	55.5428
		51.4782	25.7099
		70.4344	41.4005
		46.8722	23.3238
		82.7647	55.5428
		57.0701	33.1361
		71.7008	44.4072
		84.0238	43.4166
		83.5464	57.0088
		57.0701	38.4838
		86.4002	45
		81.8352	37.7359
		48.2701	29.1548
		70.5762	36.4966
		89.56	60.6712
		88.2553	57.7235
		58.8558	32.1403
		71.2531	34.5254
		54.8179	25.9615
		60.1664	28.6356
		69.0652	42.107
		71.7008	35.3553
		60.1664	27.2029
		59.439	32.3883
		84.2912	52.2015
		74.1687	42.5793
		60.1664	25.2982
		60.4152	33.1361
		52.0384	26.4764
		64.2028	30.6105
		93.771	64.4981
		61.6117	31.1448
		85.7963	55.6058
		64.2028	31.9061
		82.201	42.8019
		61.131	34.2345
		67.3647	27.6586
		65.6049	19.2094
		93.5361	60.407
		61.6117	34.7131
		80.1561	47.5184
		92.5419	58.4209
		58.8727	27.313
		58.4209	28.4429
		62.6259	28.3019
		59.4643	26.2488
		78.7909	41.6173
		67.1193	43.0465
		64.0312	30
		55.2268	25.5539
		90.1388	60.7289
		60.208	29.0689
		64.405	29.2062
		56.3205	27.8927
		71.7008	35.805
		54.7449	30.0832
		64.8151	30.8058
		58.2409	27.4591
		74.027	38.6005
		85.703	53.4135
		69.527	49.5782
		61.4654	26.2488
		76.0592	42.8019
		58.4637	28.4429
		89.1067	51.1957
		94.8947	62.6498
		79.511	43.9318
		55.5428	37
		64.622	30.3645
		82.134	48.9183
		64.7765	23.1948
		66.7308	29.8329
		87.9204	55.0818
		67.0671	41.1096
		66.7083	37.6431
		54.7083	24.3516
		72.9178	39.8121
		57.3149	23.0868
		67.2681	41.8688
		80.8084	53.8145
		80.1124	46.0435
		79.7057	42.1545
		68.1175	41.8688
		56.0803	29.4109
		62.9682	28.6356
		62.514	32.0624
		68.2495	46.8615
		58.3095	28.8444
		63.5689	24.6982
		57.0701	29.6142
		85.6037	48.4149
		58.6941	29.1204
		64.622	24.6982
		65.192	29.1204
		89.4707	57.9828
		63.9062	27.8927
		65.9242	27.5136
		78.1601	46.3897
		91.2414	55.3173
		62.3618	33.2415
		66.8506	30.6757
		91.9239	52.8015
		63.2456	34.2053
		76.5376	39.1152
		58.2151	27.074
		78.2432	35.4683
		53.8516	25.5539
		51.2445	27.5136
		77.0779	37.1214
		80.2808	39.6232
		56.4004	24.8395
		73.8241	42.5441
		55	25.807
		81.6884	46.0977
		83.6301	55.3173
		48.7545	19.9249
		51.923	29.1548
		83.0963	47.634
		85.0412	56.8507
		49.6488	21.9317
		63.5059	26.2488
		80.3617	42.45
		59.5399	30.2324
		48.8467	23.0868
		54.8179	30.4631
		54.5619	27.0185
		60.8769	31.5753
		50.9902	20.6155
		63.1269	28.0713
		91.4166	63.6318
		61.7738	29.6816
		49.2443	20.2485
		61.2209	28.4253
		62.7694	30.2324
		71.1758	38.0132
		76.5572	36.0555
		75	35.4401
		79.3977	52.0096
		53	23.8537
		54.2033	25
		76.1577	35.171
		72.111	42.72
		52.4976	29.6142
		84.8116	49.5782
		76.6551	39.8497
		56.2228	25.6125
		92.358	64.195
		71.1126	46.0977
		77.8845	42.72
		57.8014	28.3196
		93.984	66.0984
		53.7587	31.7648
		69.8713	50.2195
		87.3212	63.1269
		93.984	67.3573
		76.2365	44.5533
		60.6053	30.2324
		60.7454	32.249
		94.3398	66.4078
		89.1572	51.6236
		54.6717	26.2488
		92.4554	67.4759
		95.2733	70.214
		95.1315	65.1153
		95.7758	71.4003
		51.264	26.6833
		53.2541	24.4131
		81.3941	46.3249
		55.6058	28.4253
		65.0692	28.1603
		82.6196	43.9318
		80.8084	49.7293
		53.8516	22.4722
		79.7559	49.2443
		84.1724	49.0408
		74.4312	45.8039
		83.2586	47.7074
		61.131	25.1794
		85.1469	50.01
		76.0066	47.4342
		85.9069	52.1536
		74.0608	44.2832
		71.5891	38.0132
		57.8014	26.4008
		87.7268	55.7584
		63.6396	29.1548
		59.0339	27.7849
		90.1388	64.6607
		90.471	58.2495
		57.2014	27.4591
		59.6657	30.2324
		60.6053	29.0689
		92.1954	59.3633
		89.5545	65.8635
		61.4003	29.7321
		51.1077	25
		76.8505	46.5296
		64.6607	31.6228
		71.2811	39.1152
		55.4707	30.6105
		77.8974	50.2494
		64.6607	31.9061
		66.1211	34.0588
		75.0733	44.8219
		66.7083	34.4093
		77.4726	48.7545
		81.1542	45.6946
		67.4759	35.3836
		79.2023	48.8467
		61.2944	30.1496
		62.482	29.1548
		79.6116	48.6004
		82.7647	50.1597
		86.539	47.5395
		54.231	23.3452
		59.8164	29.0689
		83.2586	50.0899
		92.957	60.208
		57.9828	29.4109
		85.4927	55.0364
		82.134	54.5619
		64.1249	27.1662
		81.8352	39.6989
		59.0339	28.4253
		53.7587	24.6982
		74.411	43.8634
		60.803	31.9061
		58.2495	30.5287
		59.6825	27.2947
		62.482	29.6816
		54.7083	31.7805
		55.2178	25
		62.2013	32.45
		56.0446	31.7805
		84.5044	45.2217
		83.5703	25.2982
		58.8218	32.9848
		57.8014	27.0185
		61.4003	33.0151
		80.455	52.2015
		57.5674	35.9026
		87.3212	63.0635
		57.0088	27.074
		60.4401	35.9026
		108.24	65
		56.4004	25.6125
		73.5527	42.638
		76.6942	40.3113
		89.0674	59.9416
		58.6941	29.2746
		78	41.2311
		56.6127	25
		91.3947	52.4976
		80.2309	40.3113
		54.5894	22.2036
		86.6833	50.2494
		81.5414	29.7321
		55.5698	25.0799
		55.6058	27.2029
		88.955	49.2443
		59.5399	27.313
		90.4268	58.0517
		54.7083	29.0689
		61.2944	30.8707
		80.6598	49.679
		61.4003	31.0644
		62.7694	31.9061
		65.6201	32.5576
		55.0273	23.4094
		57.8705	28.6356
		80.2309	41
		75.3923	34.5398
		90.802	47.4342
		82.201	42.4264
		91.7061	59.5399
		75.9276	38.0132
		83.863	44.7214
		56.1427	31.257
		81.4923	51
		86.1452	47.676
		58.3095	30.2655
		89.4986	60.1415
		87.4643	54.0833
		59.2115	29.0689
		86.093	57.2451
		67.6018	32.0156
		61.2944	28.1603
		63.6396	32.3883
		56.8595	30.4631
		61.2944	30.0666
		83.4086	38.0132
		85.4751	56.8243
		87.9318	51.2445
		80.9938	46.0435
		65.1153	29.0689
		74.6525	41.2311
		83.2166	50
		77.1622	35.1141
		113.759	72.5328
		84.0595	50.8035
		67.2681	31.1448
		76.4853	46.0977
		86.4523	54.6443
		69.1809	31.4006
		83.7257	53.2353
		81.3941	35.3553
		71.1126	34.5254
		80.6598	48.8365
		56.4624	25.2982
		71.3442	33.3766
		101.533	59.203
		71.1758	31.257
		73.171	31.5753
		118.849	75.1864
		74.4648	33.2415
		73.8783	37.0135
		51.4004	25.4951
		112.089	74.4648
		51.7397	23.4307
		57.4282	29.4109
		44.643	21.1896
		53.8145	24.0832
		60.7454	32.0156
		60.531	29.6142
		53.9073	23.6008
		60.803	30.6105
		78.6448	48.1041
		54.4885	25.6125
		63.5138	32.7567
		63.7887	31.4006
		85.0706	53.8516
		64.0703	31.3847
		81.6088	34.4093
		56.8595	24.6982
		64.8999	32.7567
		47.2969	23.5372
		54.2033	29.6816
		113.053	70.0928
		56.0803	27.2029
		57.5587	28.4429
		63.4114	30.4138
		57.8014	26.4008
		65.9242	28.2843
		63.7809	36.2353
		58.0086	26.6271
		57.2451	25.9615
		93.9628	55.9732
		58.258	26.4008
		59.1354	25.4951
		62.514	29.4279
		60.6053	25.807
		59.1354	27.8568
		100	60.1664
		75.0267	51.0784
		58.5235	26.9258
		121.037	76.1577
		86.7295	58.6941
		59.9083	31.4006
		69.527	26.0768
		61.9839	25.1794
		61.2209	35.2278
		55.2268	28.6007
		112.681	72.2011
		75.8024	47.2017
		54.037	28.4253
		74.5252	39.2938
		76.6094	48.6004
		55.3173	29.4109
		95.7706	63.9531
		77.6209	39.4081
		55.9732	31.6228
		97.949	70.6612
		99.6243	58.2409
		57.4891	29.1548
		99.2975	68.9638
		80	40.4969
		101.074	74.3034
		47.1275	21.3776
		63.3482	28.6356
		99.2824	78.7718
		85.276	56.8595
		108.812	64.3506
		73.2393	41.0488
		63.3246	30.6757
		61.3514	37.1618
		65.6201	32.5576
		65	32.8938
		59.4138	27.4591
		67.1863	34.5254
		65.5134	33.2415
		80.2309	44.7772
		118.127	74.4648
		67.1863	31.3209
		81.5414	41.7852
		79.0253	38.6005
		68.2495	25.2982
		83.3847	52.9245
		120.071	74.7262
		86.0058	51.4296
		68.1175	29.0689
		75.0267	50.3289
		88.1419	57.2713
		66.3099	35.4401
		56.4358	25.7099
		62.3939	31.0483
		50.6952	23.7697
		81.3449	49.2443
		56.4624	28.4605
		49.4065	23.2594
		114.909	73.5731
		57.9396	30.0832
		49.2443	25.5539
		58.8218	28.6007
		45.607	22.8035
		52.1536	26
		61.8547	29.8329
		120.785	75.4321
		52.5547	25.4951
		62.426	32.2025
		47.5395	21.9317
		63.0079	30.8058
		84.8116	55.4707
		63.2456	33.2866
		112.681	71.5612
		55.5428	29.5466
		54.037	25.6125
		57.0701	25.7099
		58.258	31.8904
		50.3289	23.0868
		63.5689	43.0813
		58.4123	32.6497
		51.0784	22.561
		67.7422	27.1662
		64.6607	37.2156
		52.2015	23.7697
		67.897	27.2947
		46.3249	23.0868
		58.4123	30
		70.0357	27.2947
		68.884	31.7805
		71.1969	28.0713
		75.71	47.676
		72.0069	29.1548
		76.844	44.5982
		58.6941	32.28
		58.1378	29.2062
		51.8652	27.6586
		59.4054	27.4591
		58.6941	28.0713
		55.8032	27.0185
		83.3847	52
		68.9638	34.4819
		57.6281	30
		78.1025	41.4367
		81.0247	48.5489
		57.8014	30.8058
		111.018	73
		67.3573	34.4384
		55.3624	30.8869
		111.83	71.5891
		84.0238	52.4309
		112.071	74.5185
		65.7875	35.171
		82.5651	50.1597
		101.592	62.6099
		79.8499	47.927
		66.4078	31.6228
		61.5224	29.6142
		90.5539	55.9464
		66.9403	31.9531
		53.1413	29.1204
		56.5155	25
		56.0446	30.0832
		53.7587	27.5136
		59.6825	31.0483
		69.5845	36.1386
		53.7587	26.0768
		59.6825	31.7805
		82.201	51.8652
		68.7314	30.5941
		62.3939	31.0483
		71.5891	42.7551
		63.5059	31.0483
		65	40.6079
		65.3758	30.5941
		61.2209	27.8029
		55.0818	25.7099
		56.3205	26.3059
		52.3927	24.5967
		77.3692	48.5489
		57.0088	27.2947
		63.9531	32.7567
		60.6053	29.2062
		54.6717	28.8444
		64.6297	30.5941
		56.0803	25.2982
		60.1664	31.3209
		64.7765	31.7805
		55.6597	29.6142
		71.7008	39.6232
		55.0364	26.5707
		58.1893	28.4605
		64.2573	32.573
		58.8727	27.5136
		75	43.6807
		60.1664	29.1204
		49.4975	23.1948
		57.6281	27.6586
		91.0824	52.3927
		77.1622	37.5766
		77.8781	44.3847
		52.6308	25
		53.7122	24.0416
		91.4166	58.6686
		92.6984	55.1543
		53.7122	21.9317
		117.992	74.0945
		59.8164	34.0588
		55.1543	23.4094
		118.849	76.0066
		61.8466	31.3847
		84.4334	53.8516
		119.887	76.5506
		63.0079	32.8024
		120.739	77.6981
		99.96	61.7171
		119.887	78.032
		51.4198	23.5372
		88.3233	53
		52.4976	27.2029
		55.9732	28.6356
		76.1577	40.8044
		91.4166	53.4883
		78.7718	41.2311
		78.2943	52.3546
		48.8365	23.0217
		79.712	43.8634
		45.3542	25.0599
		71.1688	36.0555
		80.9938	48.1041
		46.8402	27.5136
		61.8466	32.0156
		60.6383	32.573
		48.5077	24.6982
		73.0821	38.2753
		49.4773	26.9258
		60.8769	29.2062
		50.6952	29.0689
		64.56	26.4764
		76.1577	48.7647
		48.6621	22.2036
		67.0671	38.0789
		84.214	44.2832
		61.131	29.1548
		57.28	28.6356
		77.6981	40
		59.4811	27.4591
		58.6941	31.3209
		65.192	39.9249
		93.6376	57.0088
		58.6941	30.6757
		67.4166	46.5188
		72.8011	36.0555
		72.45	46.0977
		70.0071	47.4236
		99.1615	59.5063
		89.5377	57.7754
		48.2597	24.0832
		91.7606	57.8705
		81.8841	55.5788
		73.9256	36.8917
		60.0833	27.1662
		60.6712	31.5753
		69.7209	40.4475
		68.1542	38.2753
		61.3514	37.3363
		69.7209	43.9318
		69.2892	39.8497
		84.5044	53.8516
		55.0818	29.6142
		71.1688	43.0116
		85.7963	51.8652
		57.3847	29.2062
		88.0227	55.1543
		58.7963	27.0185
		61.8466	30.1496
		52.3927	24.7386
		63.7887	35.6931
		105.119	73.3485
		57.5847	30.0832
		66.7533	34.4819
		83.863	41.1096
		89.4707	64.4127
		85.3756	48.0937
		94.8103	65.7419
		57.2713	27.6586
		57.3149	28.0179
		59.2284	27.6586
		95.5196	58.6941
		61.6117	28.4429
		51.2445	21.2132
		53.2635	28.3196
		63.6003	25.4951
		53.1507	29.0689
		50.6063	30.4795
		80.399	39.4588
		89.4427	65
		52.6118	25.4951
		54.0833	24.6982
		61.1882	29.1548
		54.1202	25.632
		50.2494	31.1448
		49.163	23.0217
		50.448	28.3196
		55.0818	28.1603
		51.614	27.6586
		52.8867	25.7099
		65.215	36.4005
		80.7527	51.9711
		66.0303	39.6989
		60.9262	30.8707
		60.0167	32.3883
		52.5547	25.632
		77.6981	44.4185
		59.6657	29.1204
		84.8528	43.0465
		59.439	30.4138
		60	31.0644
		61.4003	27.2947
		61.4003	30.8058
		50.3587	20.0998
		64.2028	34.2053
		62.2977	27.1662
		102.577	69.3542
		102.421	72.4707
		105.309	71.1969
		66.7083	31.1448
		81.8841	40.1123
		60.4152	29.6142
		52.0096	26.0192
		63.8122	26.8328
		54.5894	23.0868
		64.3506	28.8444
		94.3398	63.5295
		72.9932	45.1221
		97.2471	67.5352
		62.9365	26.0768
		100.344	70.7107
		77.7817	48.8365
		86.7698	56.3649
		48.6004	27.6586
		87.7097	59.0931
		71.8471	34.4093
		53.6004	25.7099
		63.2851	28.3019
		51.6236	26.0768
		51.6236	25.7099
		79.6116	46.6476
		52.9528	30.3645
		80.9506	50.774
		95.7079	66.2118
		82.2982	53.3385
		75.9539	45.7056
		84.5991	54.5619
		100.225	73.3553
		88.2383	52.3927
		58.8727	29.4109
		88.6397	44.5982
		57.4891	29.8329
		76.0066	43.0465
		49.2443	27.4591
		54.5894	26.4197
		91	53.2353
		53.1507	25.1794
		92.7038	54.1202
		80.6226	46.0977
		47.8017	24.6982
		83.006	47.8539
		97.0824	69.3181
		86.0058	51.4296
		48.6004	26.9072
		86.954	50.4777
		66.2873	30.1496
		88.5099	52.6972
		104.924	73.5391
		50.2494	24.0832
		89.0505	49.1935
		73.736	38.0789
		63.8905	37.8021
		51.9711	26.3059
		65.192	37.0135
		78.8923	44.6542
		56.4624	26
		81.6333	46.6154
		48.0104	24.0832
		84.0595	46.8722
		57.5847	25.4951
		95.1893	57.0088
		68.7968	34.6699
		95.4254	60.208
		74.411	46.0977
		49.8197	25.02
		63.2535	33.3017
		68.7095	31.3847
		72.111	42.0476
		55.0727	29.1548
		74.108	44.0454
		88.3629	51.3517
		62.8172	32.0156
		88.459	55.0818
		57.5847	25.0799
		92.1358	53.2353
		64.5368	31.5753
		68.0661	28.2843
		57.0088	29.4109
		69.5845	32.3883
		49.0408	25.632
		54.5894	29.9666
		71.1126	40.05
		91.7061	70.6612
		67.1193	30.5287
		73.3894	40.3113
		68	32.249
		63.5059	33.0606
		64.8999	31.9061
		63.7887	29.0689
		63.561	29.4279
		65.6201	28.6356
		68.2642	33.0151
		93.4345	56.5685
		103.47	69.857
		94.7629	62.2896
		85.0941	57.1402
		71.8679	35.8469
		65.7647	28.6531
		76.4788	53.2259
		100.18	59.9333
		69.857	31.305
		105.119	66.7083
		85.9884	45.3982
		53.9351	24.7386
		88.6848	49.366
		67.2309	30.5287
		92.6553	54.3323
		55.7853	26.9258
		60.6712	29.1548
		72.9178	43.2782
		61.6604	28.4429
		75.1332	38.2753
		67.5426	31.7648
		98.8989	57.3062
		72.7805	37.6563
		51.264	28.4605
		93.9415	72.0139
		52.5547	27.2029
		56.5685	21.1896
		96.2549	58.1808
		57.8705	22.561
		54.5711	27.6586
		57.8705	25.7099
		101.237	67.624
		89.8888	56.9386
		48.4665	26.9258
		91.8096	58.3095
		116.73	76.922
		91.2853	68.4471
		50	31.0483
		71.5891	42.45
		91.214	64.8999
		75.2928	51.4782
		82.6801	50.2494
		68.0147	39.6989
		85.235	51.6236
		98.0867	61.327
		88.5099	53.535
		71.7008	41.1096
		41.8808	21.4009
		83.0542	55.1453
		42.72	20.5913
		58.8727	29.1204
		76.9415	55.0091
		70.6045	32.28
		94.414	59.5399
		75.9276	41
		93.4077	63.4114
		40.4969	21.4009
		44.4185	25.5539
		39.9625	20
		70.7248	42.5206
		39.9249	20.8087
		47.8853	23.8537
		60.075	36.1248
		72.9452	37.7359
		62.1289	37.054
		104.809	78.1025
		71.8053	34.7131
		88.4081	58.6003
		73.4098	36.6197
		107.075	52.4786
		73.7564	46.7547
		97.6166	61.2699
		54.1479	25.9615
		76.0592	48.0104
		56.0803	28.2843
		46.5296	23.7697
		59.0339	33.2415
		81.0247	54.1479
		57.5587	29.2746
		115.451	73.8241
		58.6941	28.4429
		51.5461	23.7697
		70.2922	40
		90.4268	58.1378
		52.4309	28.3196
		77.8974	45.793
		70.342	34.4819
		109.859	58.0086
		53.9351	25.7099
		68	35.3553
		53.9351	28.2843
		78.1025	50.2494
		56.5685	31.4006
		72.0694	35.3553
		59.0339	28.7924
		57.9396	30.0832
		59.0339	26.9258
		108.407	77.026
		69.6419	29.6142
		104.293	49.93
		74.9533	36.8782
		75.6042	39.8246
		80.0625	47.0106
		55.5428	27.7308
		107.787	67.5426
		56.7979	29.5466
		70.3278	36.8917
		58.1808	28.2312
		111.893	71.1196
		85.703	47.0106
		102.616	77.2334
		88.0227	49.2443
		123.146	65.8027
		72.8011	31.6228
		76.0592	44.9444
		90.0278	57.2014
		53.8238	25.6125
		76.4003	37.855
		78.1857	42.9418
		54.231	29.0689
		80.4114	45.2769
		110.982	68.884
		82.8734	48.3735
		56.648	38.0789
		76.9675	35.8469
		77.8781	35.1141
		45.5412	25.4951
		50.2195	22.0227
		74.1485	35.9026
		93.8616	45.3542
		92.4554	60.803
		72.0902	34.8855
		72.4983	33.2415
		55.1543	31.3847
		75.1532	32.2025
		100.125	68.4105
		100.225	76.0263
		106.55	74.793
		100.648	77.8781
		47.0106	28.6531
		87.4586	56.8507
		53.1507	27.2029
		95.5667	42.72
		96.2549	72.9178
		96.2133	66.0681
		98.4886	72.0902
		98.2344	66.6108
		98.6154	74.7329
		76.5376	54.2033
		120.433	64.0703
		76.6616	55.4707
		88.2836	50.2195
		92.1792	42.45
		75.5381	44.643
		53.2635	26.4008
		76.0592	52.4786
		99.8499	66.6408
		75.591	51.9711
		75.6637	55.0091
		106.55	72.9452
		83.1986	47.0744
		89.4707	57.9828
		84.4038	50.636
		106.301	71.4003
		51.6624	25
		73.5731	45.6508
		75.3127	45.607
		77.4661	43.7379
		112.894	57.1402
		78.8543	44.7214
		101.71	72.0069
		80.2808	46.6905
		117.324	57.6888
		82.2192	60.208
		44.643	21.5407
		84.22	60.208
		106.733	63.0635
		72.3671	41.4849
		87.6185	58.258
		76.3217	48.7647
		77.8332	54.037
		82.365	51.3128
		79.2465	58.7963
		114.547	58.8218
		80.7217	56.7274
		86.8332	59.6406
		77.666	41.7612
		86.4928	46.5725
		79.8311	43.9318
		84.3445	54.8179
		70.4911	41.3401
		51.4296	26.9258
		89.4986	63.4114
		72.2772	37.3631
		80.05	40.7922
		74.2159	37.3631
		85.4751	53.2541
		75.9276	36.6879
		43.6807	21.1896
		103.711	69.2026
		86.8217	59.3633
		84.5044	57.8014
		99.8098	54.0833
		49.7695	26.9258
		76.2168	43.6005
		94.6414	64.2028
		77.6209	43.0116
		42.72	18.868
		79.8123	45.8039
		83.5464	42.7551
		105.537	60.8769
		98.4124	69.6348
		96.8297	53.8238
		101.828	57.4282
		97.5141	50.9608
		82.201	42.2019
		100.896	65.6049
		82.8734	51.6624
		115.434	76.4003
		51.4198	23.0868
		52.6308	27.2029
		98.0816	62.8013
		101.868	56.5155
		85.1469	59.9083
		55.5428	27.7308
		78.6384	47.8017
		100.17	54.8179
		81.4985	52.3927
		97.8366	69.6348
		45.6946	21.8403
		79.404	53.2353
		53.4135	28.6007
		82.6801	54.9181
		149.893	118.903
		92.1954	67.2012
		79.7621	50.448
		96.5401	67.8012
		53.8516	26.8328
		142.636	112.272
		80.9938	49.93
		109.622	74.8131
		51.4296	27.2947
		94.3663	67.0075
		53.8516	28.8444
		145.798	115.802
		44.9444	23.0868
		51.8941	25.9422
		44.7772	23.3452
